# Supplementary material for: Association Between Dietary Fiber and Parkinson's Disease in the United States: NHANES 2005–2018
Source: Brain Behav. 2025 Sep 16;15(9):e70819. doi: 10.1002/brb3.70819 (PMC12441003; doi:10.1002/brb3.70819)
Supplement: Supplementary file 2 — Supporting Table: brb370819‐sup‐0002‐TableS1.xlsx [file BRB3-15-e70819-s006.xlsx]

## Sheet: Sheet1
weighted	### Summary of continuous variables ###													### Summary of continuous variables ###
	DF_q4: Q4													: Overall
	n miss p.miss mean sd median p25 p75 min max													n miss p.miss mean sd median p25 p75 min max
	SUG 4.7e+07 0 0 135 69 121 88 164 12.8 689													SUG 1.9e+08 0 0 110 65 97 65 139 0.3 893
	FAT 4.7e+07 0 0 102 44 95 71 126 7.6 441													FAT 1.9e+08 0 0 81 38 75 54 101 0.0 441
	--------------------------------------------------------------------------
	DF_q4: Q1													=======================================================================================
	n miss p.miss mean sd median p25 p75 min max
	SUG 4.7e+07 0 0 88 59 75 46 113 0.3 693													### Summary of categorical variables ###
	FAT 4.7e+07 0 0 59 26 56 41 73 0.0 208
	--------------------------------------------------------------------------													: Overall
	DF_q4: Q2													var n miss p.miss level freq percent cum.percent
	n miss p.miss mean sd median p25 p75 min max													Age_new 186988187.24 0.00 0.00 20-39 65291341.15 34.92 34.92
	SUG 4.7e+07 0 0 102 59 90 61 129 4.2 893													40-59 71147263.14 38.05 72.97
	FAT 4.7e+07 0 0 76 31 72 54 93 7.0 306													60-79 42593893.27 22.78 95.75
	--------------------------------------------------------------------------													>=80 7955689.68 4.25 100.00
	DF_q4: Q3
	n miss p.miss mean sd median p25 p75 min max													Race_new 186988187.24 0.00 0.00 Mexican American 14805792.08 7.92 7.92
	SUG 4.7e+07 0 0 115 60 103 73 143 4.6 680													Non-Hispanic Black 20602235.39 11.02 18.94
	FAT 4.7e+07 0 0 86 35 81 61 106 9.9 268													Non-Hispanic White 128848420.50 68.91 87.84
														Other 22731739.27 12.16 100.00
	p-values
	pNormal pNonNormal													Marital_new 186988187.24 0.00 0.00 No 66257256.52 35.43 35.43
	SUG 2.481447e-55 2.132800e-60													Yes 120730930.72 64.57 100.00
	FAT 8.209745e-77 5.720148e-78
														EDUcation_new 186988187.24 0.00 0.00 College Graduate or above 115659404.29 61.85 61.85
	Standardize mean differences													High School Graduate 43422293.01 23.22 85.08
	average 1 vs 2 1 vs 3 1 vs 4 2 vs 3 2 vs 4 3 vs 4													Less than High School 27906489.94 14.92 100.00
	SUG 0.4111320 0.7309997 0.5069701 0.2983382 0.2440981 0.4640373 0.2223489
	FAT 0.6805315 1.1905677 0.7038654 0.4037397 0.5828961 0.8785498 0.3235701													Gender_new 186988187.24 0.00 0.00 Female 98524598.92 52.69 52.69
														Male 88463588.33 47.31 100.00
	=======================================================================================
														Smoke 186988187.24 0.00 0.00 No 103749893.31 55.48 55.48
	### Summary of categorical variables ###													Yes 83238293.93 44.52 100.00
	DF_q4: Q4													HadStroke_new 186988187.24 0.00 0.00 No 181536259.13 97.08 97.08
	var n miss p.miss level freq percent cum.percent													Yes 5451928.11 2.92 100.00
	Age_new 47060849.73 0.00 0.00 20-39 16179100.61 34.38 34.38
	40-59 18712855.11 39.76 74.14													DM 186988187.24 0.00 0.00 No 162577324.93 86.95 86.95
	60-79 10779702.76 22.91 97.05													Yes 24410862.31 13.05 100.00
	>=80 1389191.25 2.95 100.00
														Drink 186988187.24 0.00 0.00 No 124174559.20 66.41 66.41
	Race_new 47060849.73 0.00 0.00 Mexican American 5616676.66 11.93 11.93													Yes 62813628.05 33.59 100.00
	Non-Hispanic Black 2935748.49 6.24 18.17
	Non-Hispanic White 32239095.78 68.51 86.68													hyptersion 186988187.24 0.00 0.00 No 115705132.02 61.88 61.88
	Other 6269328.79 13.32 100.00													Yes 71283055.23 38.12 100.00
	Marital_new 47060849.73 0.00 0.00 No 13983714.66 29.71 29.71													PD 186988187.24 0.00 0.00 Yes 2369641.68 1.27 1.27
	Yes 33077135.07 70.29 100.00													No 184618545.57 98.73 100.00
	EDUcation_new 47060849.73 0.00 0.00 College Graduate or above 33582527.56 71.36 71.36
	High School Graduate 7496450.89 15.93 87.29
	Less than High School 5981871.28 12.71 100.00
	Gender_new 47060849.73 0.00 0.00 Female 18409321.62 39.12 39.12
	Male 28651528.11 60.88 100.00
	Smoke 47060849.73 0.00 0.00 No 28362759.43 60.27 60.27
	Yes 18698090.30 39.73 100.00
	HadStroke_new 47060849.73 0.00 0.00 No 46221071.44 98.22 98.22
	Yes 839778.29 1.78 100.00
	DM 47060849.73 0.00 0.00 No 41475666.66 88.13 88.13
	Yes 5585183.07 11.87 100.00
	Drink 47060849.73 0.00 0.00 No 30175470.57 64.12 64.12
	Yes 16885379.15 35.88 100.00
	hyptersion 47060849.73 0.00 0.00 No 30455541.81 64.72 64.72
	Yes 16605307.92 35.28 100.00
	PD 47060849.73 0.00 0.00 Yes 423911.62 0.90 0.90
	No 46636938.11 99.10 100.00
	--------------------------------------------------------------------------
	DF_q4: Q1
	var n miss p.miss level freq percent cum.percent
	Age_new 46570674.10 0.00 0.00 20-39 17456758.04 37.48 37.48
	40-59 17390030.31 37.34 74.83
	60-79 9583808.73 20.58 95.40
	>=80 2140077.01 4.60 100.00
	Race_new 46570674.10 0.00 0.00 Mexican American 2435738.90 5.23 5.23
	Non-Hispanic Black 7772576.03 16.69 21.92
	Non-Hispanic White 30708485.27 65.94 87.86
	Other 5653873.90 12.14 100.00
	Marital_new 46570674.10 0.00 0.00 No 19921743.81 42.78 42.78
	Yes 26648930.29 57.22 100.00
	EDUcation_new 46570674.10 0.00 0.00 College Graduate or above 23786343.01 51.08 51.08
	High School Graduate 13531950.52 29.06 80.13
	Less than High School 9252380.57 19.87 100.00
	Gender_new 46570674.10 0.00 0.00 Female 29235663.23 62.78 62.78
	Male 17335010.87 37.22 100.00
	Smoke 46570674.10 0.00 0.00 No 22169563.02 47.60 47.60
	Yes 24401111.07 52.40 100.00
	HadStroke_new 46570674.10 0.00 0.00 No 44621488.52 95.81 95.81
	Yes 1949185.57 4.19 100.00
	DM 46570674.10 0.00 0.00 No 40411489.50 86.77 86.77
	Yes 6159184.60 13.23 100.00
	Drink 46570674.10 0.00 0.00 No 32262715.32 69.28 69.28
	Yes 14307958.78 30.72 100.00
	hyptersion 46570674.10 0.00 0.00 No 27905132.97 59.92 59.92
	Yes 18665541.12 40.08 100.00
	PD 46570674.10 0.00 0.00 Yes 772146.48 1.66 1.66
	No 45798527.62 98.34 100.00
	--------------------------------------------------------------------------
	DF_q4: Q2
	var n miss p.miss level freq percent cum.percent
	Age_new 46766932.61 0.00 0.00 20-39 16535796.67 35.36 35.36
	40-59 16765740.70 35.85 71.21
	60-79 11149397.27 23.84 95.05
	>=80 2315997.97 4.95 100.00
	Race_new 46766932.61 0.00 0.00 Mexican American 3116953.17 6.66 6.66
	Non-Hispanic Black 5826146.96 12.46 19.12
	Non-Hispanic White 32414371.38 69.31 88.43
	Other 5409461.10 11.57 100.00
	Marital_new 46766932.61 0.00 0.00 No 17250937.62 36.89 36.89
	Yes 29515994.99 63.11 100.00
	EDUcation_new 46766932.61 0.00 0.00 College Graduate or above 27956631.12 59.78 59.78
	High School Graduate 12279080.65 26.26 86.03
	Less than High School 6531220.85 13.97 100.00
	Gender_new 46766932.61 0.00 0.00 Female 26908898.51 57.54 57.54
	Male 19858034.10 42.46 100.00
	Smoke 46766932.61 0.00 0.00 No 25880287.85 55.34 55.34
	Yes 20886644.77 44.66 100.00
	HadStroke_new 46766932.61 0.00 0.00 No 45172673.02 96.59 96.59
	Yes 1594259.59 3.41 100.00
	DM 46766932.61 0.00 0.00 No 40075848.58 85.69 85.69
	Yes 6691084.03 14.31 100.00
	Drink 46766932.61 0.00 0.00 No 31364846.68 67.07 67.07
	Yes 15402085.94 32.93 100.00
	hyptersion 46766932.61 0.00 0.00 No 28276213.36 60.46 60.46
	Yes 18490719.25 39.54 100.00
	PD 46766932.61 0.00 0.00 Yes 655371.52 1.40 1.40
	No 46111561.10 98.60 100.00
	--------------------------------------------------------------------------
	DF_q4: Q3
	var n miss p.miss level freq percent cum.percent
	Age_new 46589730.80 0.00 0.00 20-39 15119685.83 32.45 32.45
	40-59 18278637.03 39.23 71.69
	60-79 11080984.51 23.78 95.47
	>=80 2110423.44 4.53 100.00
	Race_new 46589730.80 0.00 0.00 Mexican American 3636423.35 7.81 7.81
	Non-Hispanic Black 4067763.91 8.73 16.54
	Non-Hispanic White 33486468.07 71.88 88.41
	Other 5399075.47 11.59 100.00
	Marital_new 46589730.80 0.00 0.00 No 15100860.44 32.41 32.41
	Yes 31488870.37 67.59 100.00
	EDUcation_new 46589730.80 0.00 0.00 College Graduate or above 30333902.61 65.11 65.11
	High School Graduate 10114810.95 21.71 86.82
	Less than High School 6141017.24 13.18 100.00
	Gender_new 46589730.80 0.00 0.00 Female 23970715.56 51.45 51.45
	Male 22619015.25 48.55 100.00
	Smoke 46589730.80 0.00 0.00 No 27337283.02 58.68 58.68
	Yes 19252447.79 41.32 100.00
	HadStroke_new 46589730.80 0.00 0.00 No 45521026.15 97.71 97.71
	Yes 1068704.66 2.29 100.00
	DM 46589730.80 0.00 0.00 No 40614320.19 87.17 87.17
	Yes 5975410.62 12.83 100.00
	Drink 46589730.80 0.00 0.00 No 30371526.63 65.19 65.19
	Yes 16218204.18 34.81 100.00
	hyptersion 46589730.80 0.00 0.00 No 29068243.87 62.39 62.39
	Yes 17521486.93 37.61 100.00
	PD 46589730.80 0.00 0.00 Yes 518212.06 1.11 1.11
	No 46071518.74 98.89 100.00
	p-values
	pApprox pExact
	Age_new 1.551152e-10 NA
	Race_new 6.649407e-75 NA
	Marital_new 1.571659e-30 NA
	EDUcation_new 4.732418e-69 NA
	Gender_new 1.278743e-65 NA
	Smoke 6.721111e-28 NA
	HadStroke_new 3.281112e-15 NA
	DM 1.483238e-02 NA
	Drink 3.716625e-05 NA
	hyptersion 2.293870e-05 NA
	PD 2.526637e-03 NA
	Standardize mean differences
	average 1 vs 2 1 vs 3 1 vs 4 2 vs 3 2 vs 4 3 vs 4
	Age_new 0.10064678 0.11790119 0.12197967 0.09046693 0.08316992 0.11338757 0.07697537
	Race_new 0.22644080 0.39441505 0.27423151 0.17272102 0.13336568 0.25780724 0.12610432
	Marital_new 0.15252912 0.27429453 0.15264081 0.05833475 0.12054051 0.21522655 0.09413756
	EDUcation_new 0.24227550 0.42813285 0.27114543 0.15426293 0.19349295 0.28972421 0.11689462
	Gender_new 0.26196860 0.48709586 0.37503430 0.24967782 0.10715845 0.23036807 0.12247709
	Smoke 0.13907655 0.25614661 0.09993579 0.03242418 0.15522714 0.22326640 0.06745915
	HadStroke_new 0.08240547 0.14144413 0.10227928 0.03604851 0.04063498 0.10699064 0.06703527
	DM 0.03817271 0.04098860 0.07237303 0.02911158 0.03140280 0.01188019 0.04328008
	Drink 0.06138398 0.10958203 0.06204632 0.02236767 0.04747047 0.08717033 0.03966706
	hyptersion 0.05613490 0.09907655 0.08798167 0.04828715 0.01107284 0.05073461 0.03965662
	PD 0.03818659 0.06741749 0.04694182 0.02119084 0.02091305 0.04670575 0.02595056
unweighted	### Summary of continuous variables ###													### Summary of continuous variables ###
	DF_q4: Q4													strata: Overall
	n miss p.miss mean sd median p25 p75 min max skew kurt													n miss p.miss mean sd median p25 p75 min max skew kurt
	SUG 7527 0 0 134 70 120 87 163 12.8 689 1.8 6.6													SUG 30884 0 0 108 64 96 64 137 0.3 893 1.7 6.6
	FAT 7527 0 0 98 45 91 67 122 7.6 441 1.4 4.1													FAT 30884 0 0 77 38 71 50 96 0.0 441 1.3 4.1
	--------------------------------------------------------------------------
	DF_q4: Q1													=======================================================================================
	n miss p.miss mean sd median p25 p75 min max skew kurt
	SUG 8292 0 0 86 58 74 47 112 0.3 693 1.95 7.8													### Summary of categorical variables ###
	FAT 8292 0 0 57 26 54 38 72 0.0 208 0.89 1.5
	--------------------------------------------------------------------------													strata: Overall
	DF_q4: Q2													var n miss p.miss level freq percent cum.percent
	n miss p.miss mean sd median p25 p75 min max skew kurt													Age_new 30884 0 0.00 20-39 10134 32.81 32.81
	SUG 7748 0 0 102 58 90 62 128 4.2 893 1.96 9.7													40-59 10193 33.00 65.82
	FAT 7748 0 0 72 30 68 50 90 7.0 306 0.87 1.6													60-79 8630 27.94 93.76
	--------------------------------------------------------------------------													>=80 1927 6.24 100.00
	DF_q4: Q3
	n miss p.miss mean sd median p25 p75 min max skew kurt													Race_new 30884 0 0.00 Mexican American 4660 15.09 15.09
	SUG 7317 0 0 114 59 102 72 142 4.6 680 1.48 4.1													Non-Hispanic Black 6707 21.72 36.81
	FAT 7317 0 0 82 35 78 57 102 9.9 268 0.89 1.3													Non-Hispanic White 13584 43.98 80.79
														Other 5933 19.21 100.00
	p-values
	pNormal pNonNormal													Marital_new 30884 0 0.00 No 12224 39.58 39.58
	SUG 0 0													Yes 18660 60.42 100.00
	FAT 0 0
														EDUcation_new 30884 0 0.00 College Graduate or above 16579 53.68 53.68
	Standardize mean differences													High School Graduate 7115 23.04 76.72
	average 1 vs 2 1 vs 3 1 vs 4 2 vs 3 2 vs 4 3 vs 4													Less than High School 7190 23.28 100.00
	SUG 0.4151281 0.7416409 0.4972132 0.3077185 0.2679033 0.4713817 0.2049113
	FAT 0.6416930 1.1179098 0.6740782 0.3959051 0.5400770 0.8182590 0.3039291													Gender_new 30884 0 0.00 Female 16188 52.42 52.42
														Male 14696 47.58 100.00
	=======================================================================================
														Smoke 30884 0 0.00 No 17115 55.42 55.42
	### Summary of categorical variables ###													Yes 13769 44.58 100.00
	DF_q4: Q4													HadStroke_new 30884 0 0.00 No 29669 96.07 96.07
	var n miss p.miss level freq percent cum.percent													Yes 1215 3.93 100.00
	Age_new 7527 0 0.00 20-39 2429 32.27 32.27
	40-59 2667 35.43 67.70													DM 30884 0 0.00 No 25464 82.45 82.45
	60-79 2093 27.81 95.51													Yes 5420 17.55 100.00
	>=80 338 4.49 100.00
														Drink 30884 0 0.00 No 21954 71.09 71.09
	Race_new 7527 0 0.00 Mexican American 1724 22.90 22.90													Yes 8930 28.91 100.00
	Non-Hispanic Black 989 13.14 36.04
	Non-Hispanic White 3161 42.00 78.04													hyptersion 30884 0 0.00 No 17572 56.90 56.90
	Other 1653 21.96 100.00													Yes 13312 43.10 100.00
	Marital_new 7527 0 0.00 No 2431 32.30 32.30													PD 30884 0 0.00 Yes 411 1.33 1.33
	Yes 5096 67.70 100.00													No 30473 98.67 100.00
	EDUcation_new 7527 0 0.00 College Graduate or above 4564 60.64 60.64
	High School Graduate 1302 17.30 77.93
	Less than High School 1661 22.07 100.00
	Gender_new 7527 0 0.00 Female 2983 39.63 39.63
	Male 4544 60.37 100.00
	Smoke 7527 0 0.00 No 4507 59.88 59.88
	Yes 3020 40.12 100.00
	HadStroke_new 7527 0 0.00 No 7350 97.65 97.65
	Yes 177 2.35 100.00
	DM 7527 0 0.00 No 6338 84.20 84.20
	Yes 1189 15.80 100.00
	Drink 7527 0 0.00 No 5208 69.19 69.19
	Yes 2319 30.81 100.00
	hyptersion 7527 0 0.00 No 4610 61.25 61.25
	Yes 2917 38.75 100.00
	PD 7527 0 0.00 Yes 70 0.93 0.93
	No 7457 99.07 100.00
	--------------------------------------------------------------------------
	DF_q4: Q1
	var n miss p.miss level freq percent cum.percent
	Age_new 8292 0 0.00 20-39 2817 33.97 33.97
	40-59 2708 32.66 66.63
	60-79 2237 26.98 93.61
	>=80 530 6.39 100.00
	Race_new 8292 0 0.00 Mexican American 786 9.48 9.48
	Non-Hispanic Black 2509 30.26 39.74
	Non-Hispanic White 3563 42.97 82.71
	Other 1434 17.29 100.00
	Marital_new 8292 0 0.00 No 3898 47.01 47.01
	Yes 4394 52.99 100.00
	EDUcation_new 8292 0 0.00 College Graduate or above 3713 44.78 44.78
	High School Graduate 2255 27.19 71.97
	Less than High School 2324 28.03 100.00
	Gender_new 8292 0 0.00 Female 5051 60.91 60.91
	Male 3241 39.09 100.00
	Smoke 8292 0 0.00 No 4006 48.31 48.31
	Yes 4286 51.69 100.00
	HadStroke_new 8292 0 0.00 No 7824 94.36 94.36
	Yes 468 5.64 100.00
	DM 8292 0 0.00 No 6764 81.57 81.57
	Yes 1528 18.43 100.00
	Drink 8292 0 0.00 No 6027 72.68 72.68
	Yes 2265 27.32 100.00
	hyptersion 8292 0 0.00 No 4442 53.57 53.57
	Yes 3850 46.43 100.00
	PD 8292 0 0.00 Yes 128 1.54 1.54
	No 8164 98.46 100.00
	--------------------------------------------------------------------------
	DF_q4: Q2
	var n miss p.miss level freq percent cum.percent
	Age_new 7748 0 0.00 20-39 2589 33.42 33.42
	40-59 2413 31.14 64.56
	60-79 2192 28.29 92.85
	>=80 554 7.15 100.00
	Race_new 7748 0 0.00 Mexican American 995 12.84 12.84
	Non-Hispanic Black 1863 24.04 36.89
	Non-Hispanic White 3481 44.93 81.81
	Other 1409 18.19 100.00
	Marital_new 7748 0 0.00 No 3216 41.51 41.51
	Yes 4532 58.49 100.00
	EDUcation_new 7748 0 0.00 College Graduate or above 4115 53.11 53.11
	High School Graduate 1963 25.34 78.45
	Less than High School 1670 21.55 100.00
	Gender_new 7748 0 0.00 Female 4427 57.14 57.14
	Male 3321 42.86 100.00
	Smoke 7748 0 0.00 No 4351 56.16 56.16
	Yes 3397 43.84 100.00
	HadStroke_new 7748 0 0.00 No 7423 95.81 95.81
	Yes 325 4.19 100.00
	DM 7748 0 0.00 No 6306 81.39 81.39
	Yes 1442 18.61 100.00
	Drink 7748 0 0.00 No 5578 71.99 71.99
	Yes 2170 28.01 100.00
	hyptersion 7748 0 0.00 No 4300 55.50 55.50
	Yes 3448 44.50 100.00
	PD 7748 0 0.00 Yes 121 1.56 1.56
	No 7627 98.44 100.00
	--------------------------------------------------------------------------
	DF_q4: Q3
	var n miss p.miss level freq percent cum.percent
	Age_new 7317 0 0.00 20-39 2299 31.42 31.42
	40-59 2405 32.87 64.29
	60-79 2108 28.81 93.10
	>=80 505 6.90 100.00
	Race_new 7317 0 0.00 Mexican American 1155 15.79 15.79
	Non-Hispanic Black 1346 18.40 34.18
	Non-Hispanic White 3379 46.18 80.36
	Other 1437 19.64 100.00
	Marital_new 7317 0 0.00 No 2679 36.61 36.61
	Yes 4638 63.39 100.00
	EDUcation_new 7317 0 0.00 College Graduate or above 4187 57.22 57.22
	High School Graduate 1595 21.80 79.02
	Less than High School 1535 20.98 100.00
	Gender_new 7317 0 0.00 Female 3727 50.94 50.94
	Male 3590 49.06 100.00
	Smoke 7317 0 0.00 No 4251 58.10 58.10
	Yes 3066 41.90 100.00
	HadStroke_new 7317 0 0.00 No 7072 96.65 96.65
	Yes 245 3.35 100.00
	DM 7317 0 0.00 No 6056 82.77 82.77
	Yes 1261 17.23 100.00
	Drink 7317 0 0.00 No 5141 70.26 70.26
	Yes 2176 29.74 100.00
	hyptersion 7317 0 0.00 No 4220 57.67 57.67
	Yes 3097 42.33 100.00
	PD 7317 0 0.00 Yes 92 1.26 1.26
	No 7225 98.74 100.00
	p-values
	pApprox pExact
	Age_new 2.653016e-15 NA
	Race_new 5.024479e-245 NA
	Marital_new 8.576988e-86 NA
	EDUcation_new 2.327114e-107 NA
	Gender_new 4.656229e-175 NA
	Smoke 1.426307e-54 NA
	HadStroke_new 2.773942e-26 NA
	DM 6.051443e-06 NA
	Drink 2.258585e-06 NA
	hyptersion 2.788321e-22 NA
	PD 1.424329e-03 0.001013771
	Standardize mean differences
	average 1 vs 2 1 vs 3 1 vs 4 2 vs 3 2 vs 4 3 vs 4
	Age_new 0.08408674 0.10027285 0.13507631 0.11293743 0.047816868 0.06003192 0.04838508
	Race_new 0.28987561 0.52481788 0.36611823 0.22566385 0.160743106 0.31130617 0.15060443
	Marital_new 0.16836647 0.30421130 0.19174895 0.09092087 0.110936608 0.21194185 0.10043922
	EDUcation_new 0.19512981 0.32984769 0.20198085 0.11371412 0.180742766 0.25203798 0.09245547
	Gender_new 0.23726660 0.43565774 0.35581709 0.22860187 0.076854458 0.20199775 0.12467069
	Smoke 0.12319660 0.23368151 0.07545616 0.03619930 0.157539357 0.19707215 0.03923113
	HadStroke_new 0.09245942 0.16865918 0.10372398 0.05993450 0.067053717 0.11095233 0.04443285
	DM 0.04251474 0.06990037 0.07463283 0.03871736 0.004732993 0.03118596 0.03591891
	Drink 0.04486538 0.07700016 0.06152344 0.02329329 0.015464495 0.05369028 0.03822059
	hyptersion 0.08510792 0.15571262 0.11680473 0.07280776 0.038736568 0.08267846 0.04390740
	PD 0.03260754 0.05554592 0.05697493 0.03147935 0.001458873 0.02436636 0.02581979
