# Supplementary material for: Association Between Dietary Fiber and Parkinson's Disease in the United States: NHANES 2005–2018
Source: Brain Behav. 2025 Sep 16;15(9):e70819. doi: 10.1002/brb3.70819 (PMC12441003; doi:10.1002/brb3.70819)
Supplement: Supplementary file 3 — Supporting Table: brb370819‐sup‐0003‐TableS2.xlsx [file BRB3-15-e70819-s001.xlsx]

## Sheet: Sheet1
PD_mod1	Coefficients:										exp(coef) [confint] p
	Estimate Std. Error t value Pr(>|t|)										(Intercept) 0.009 [0.007, 0.012] <0.001
	(Intercept) -4.7006 0.1389 -33.853 < 2e-16 ***										DF_q4Q1 1.855 [1.360, 2.530] <0.001
	DF_q4Q1 0.6178 0.1565 3.947 0.000143 ***										DF_q4Q2 1.564 [1.115, 2.192] 0.010
	DF_q4Q2 0.4470 0.1704 2.623 0.009990 **										DF_q4Q3 1.237 [0.873, 1.754] 0.228
	DF_q4Q3 0.2131 0.1758 1.212 0.228341
	---
	Signif. codes: 0 ‘***’ 0.001 ‘**’ 0.01 ‘*’ 0.05 ‘.’ 0.1 ‘ ’ 1
	(Dispersion parameter for quasibinomial family taken to be 1.000032)
	Number of Fisher Scoring iterations: 7
PD_mod2	Coefficients:
	Estimate Std. Error t value Pr(>|t|)										exp(coef) [confint] p
	(Intercept) -5.9208053 0.2865176 -20.665 < 2e-16 ***										(Intercept) 0.003 [0.002, 0.005] <0.001
	DF_q4Q1 0.4057947 0.1590796 2.551 0.012360 *										DF_q4Q1 1.500 [1.094, 2.058] 0.012
	DF_q4Q2 0.2837717 0.1714516 1.655 0.101237										DF_q4Q2 1.328 [0.945, 1.867] 0.101
	DF_q4Q3 0.0885756 0.1803831 0.491 0.624541										DF_q4Q3 1.093 [0.764, 1.563] 0.625
	Age_new40-59 1.1130062 0.2088891 5.328 6.77e-07 ***										Age_new40-59 3.043 [2.010, 4.608] <0.001
	Age_new60-79 1.0199738 0.2130791 4.787 6.29e-06 ***										Age_new60-79 2.773 [1.816, 4.234] <0.001
	Age_new>=80 1.7257604 0.2453212 7.035 3.19e-10 ***										Age_new>=80 5.617 [3.451, 9.142] <0.001
	Race_newNon-Hispanic Black 0.2268788 0.2475054 0.917 0.361666										Race_newNon-Hispanic Black 1.255 [0.768, 2.051] 0.362
	Race_newNon-Hispanic White 0.8897849 0.2296861 3.874 0.000198 ***										Race_newNon-Hispanic White 2.435 [1.543, 3.841] <0.001
	Race_newOther 0.2182488 0.2783760 0.784 0.435007										Race_newOther 1.244 [0.716, 2.162] 0.435
	Marital_newYes -0.3664534 0.1247557 -2.937 0.004163 **										Marital_newYes 0.693 [0.541, 0.888] 0.004
	EDUcation_newHigh School Graduate 0.0001597 0.1620588 0.001 0.999216										EDUcation_newHigh School Graduate 1.000 [0.725, 1.380] 0.999
	EDUcation_newLess than High School 0.2923035 0.1592832 1.835 0.069651 .										EDUcation_newLess than High School 1.340 [0.976, 1.838] 0.070
	Gender_newMale -0.2931460 0.1322865 -2.216 0.029105 *										Gender_newMale 0.746 [0.574, 0.970] 0.029
	SmokeYes 0.3920617 0.1164349 3.367 0.001102 **										SmokeYes 1.480 [1.175, 1.865] 0.001
	DrinkYes -0.5427063 0.1711857 -3.170 0.002056 **										DrinkYes 0.581 [0.414, 0.816] 0.002
	---
	Signif. codes: 0 ‘***’ 0.001 ‘**’ 0.01 ‘*’ 0.05 ‘.’ 0.1 ‘ ’ 1
	(Dispersion parameter for quasibinomial family taken to be 0.9583133)
	Number of Fisher Scoring iterations: 8
PD_mod3	Coefficients:
	Estimate Std. Error t value Pr(>|t|)										exp(coef) [confint] p
	(Intercept) -5.94489 0.28261 -21.036 < 2e-16 ***										(Intercept) 0.003 [0.001, 0.005] <0.001
	DF_q4Q1 0.37084 0.16149 2.296 0.023952 *										DF_q4Q1 1.449 [1.051, 1.997] 0.024
	DF_q4Q2 0.25086 0.17446 1.438 0.153872										DF_q4Q2 1.285 [0.909, 1.817] 0.154
	DF_q4Q3 0.08050 0.18149 0.444 0.658412										DF_q4Q3 1.084 [0.756, 1.554] 0.658
	Age_new40-59 0.95234 0.21380 4.454 2.39e-05 ***										Age_new40-59 2.592 [1.695, 3.963] <0.001
	Age_new60-79 0.68801 0.24326 2.828 0.005755 **										Age_new60-79 1.990 [1.227, 3.226] 0.006
	Age_new>=80 1.27964 0.27239 4.698 9.28e-06 ***										Age_new>=80 3.595 [2.093, 6.176] <0.001
	Race_newNon-Hispanic Black 0.11940 0.24603 0.485 0.628640										Race_newNon-Hispanic Black 1.127 [0.691, 1.837] 0.629
	Race_newNon-Hispanic White 0.87710 0.22651 3.872 0.000203 ***										Race_newNon-Hispanic White 2.404 [1.533, 3.770] <0.001
	Race_newOther 0.19141 0.27875 0.687 0.494029										Race_newOther 1.211 [0.696, 2.107] 0.494
	Marital_newYes -0.35480 0.12589 -2.818 0.005921 **										Marital_newYes 0.701 [0.546, 0.901] 0.006
	EDUcation_newHigh School Graduate -0.03478 0.16083 -0.216 0.829289										EDUcation_newHigh School Graduate 0.966 [0.702, 1.329] 0.829
	EDUcation_newLess than High School 0.24035 0.16149 1.488 0.140122										EDUcation_newLess than High School 1.272 [0.923, 1.753] 0.140
	Gender_newMale -0.30616 0.13354 -2.293 0.024178 *										Gender_newMale 0.736 [0.565, 0.960] 0.024
	SmokeYes 0.36774 0.11542 3.186 0.001977 **										SmokeYes 1.444 [1.149, 1.817] 0.002
	DrinkYes -0.52301 0.17184 -3.044 0.003055 **										DrinkYes 0.593 [0.421, 0.834] 0.003
	HadStroke_newYes 0.57915 0.18527 3.126 0.002379 **										HadStroke_newYes 1.785 [1.235, 2.578] 0.002
	DMYes 0.08666 0.16724 0.518 0.605580										DMYes 1.091 [0.782, 1.520] 0.606
	hyptersionYes 0.48440 0.14702 3.295 0.001404 **										hyptersionYes 1.623 [1.212, 2.174] 0.001
	---
	Signif. codes: 0 ‘***’ 0.001 ‘**’ 0.01 ‘*’ 0.05 ‘.’ 0.1 ‘ ’ 1
	(Dispersion parameter for quasibinomial family taken to be 0.9540679)
	Number of Fisher Scoring iterations: 8
PD_mod4	Coefficients:
	Estimate Std. Error t value Pr(>|t|)										exp(coef) [confint] p
	(Intercept) -6.4058233 0.3369695 -19.010 < 2e-16 ***										(Intercept) 0.002 [0.001, 0.003] <0.001
	DF_q4Q1 0.5179388 0.1919707 2.698 0.008345 **										DF_q4Q1 1.679 [1.146, 2.458] 0.008
	DF_q4Q2 0.3641093 0.1907750 1.909 0.059539 .										DF_q4Q2 1.439 [0.985, 2.103] 0.060
	DF_q4Q3 0.1567101 0.1819155 0.861 0.391308										DF_q4Q3 1.170 [0.815, 1.679] 0.391
	Age_new40-59 1.0013280 0.2127371 4.707 9.18e-06 ***										Age_new40-59 2.722 [1.784, 4.154] <0.001
	Age_new60-79 0.8408501 0.2341423 3.591 0.000539 ***										Age_new60-79 2.318 [1.456, 3.692] 0.001
	Age_new>=80 1.4329429 0.2666037 5.375 6.10e-07 ***										Age_new>=80 4.191 [2.468, 7.118] <0.001
	Race_newNon-Hispanic Black 0.0487780 0.2448662 0.199 0.842559										Race_newNon-Hispanic Black 1.050 [0.645, 1.708] 0.843
	Race_newNon-Hispanic White 0.7945139 0.2259961 3.516 0.000693 ***										Race_newNon-Hispanic White 2.213 [1.413, 3.468] 0.001
	Race_newOther 0.1426791 0.2823622 0.505 0.614594										Race_newOther 1.153 [0.658, 2.021] 0.615
	Marital_newYes -0.3166239 0.1273579 -2.486 0.014782 *										Marital_newYes 0.729 [0.566, 0.938] 0.015
	EDUcation_newHigh School Graduate -0.0891642 0.1603968 -0.556 0.579676										EDUcation_newHigh School Graduate 0.915 [0.665, 1.258] 0.580
	EDUcation_newLess than High School 0.1675505 0.1597386 1.049 0.297062										EDUcation_newLess than High School 1.182 [0.861, 1.624] 0.297
	Gender_newMale -0.3916727 0.1413870 -2.770 0.006819 **										Gender_newMale 0.676 [0.510, 0.895] 0.007
	SmokeYes 0.3311174 0.1164720 2.843 0.005544 **										SmokeYes 1.393 [1.105, 1.755] 0.006
	DrinkYes -0.4035537 0.1711056 -2.359 0.020538 *										DrinkYes 0.668 [0.475, 0.938] 0.021
	HadStroke_newYes 0.5539021 0.1860188 2.978 0.003742 **										HadStroke_newYes 1.740 [1.202, 2.518] 0.004
	DMYes 0.1868240 0.1647967 1.134 0.259980										DMYes 1.205 [0.869, 1.672] 0.260
	hyptersionYes 0.4782445 0.1459570 3.277 0.001499 **										hyptersionYes 1.613 [1.207, 2.156] 0.001
	SUG 0.0055563 0.0008231 6.750 1.45e-09 ***										SUG 1.006 [1.004, 1.007] <0.001
	FAT -0.0034154 0.0021426 -1.594 0.114468										FAT 0.997 [0.992, 1.001] 0.114
	---
	Signif. codes: 0 ‘***’ 0.001 ‘**’ 0.01 ‘*’ 0.05 ‘.’ 0.1 ‘ ’ 1
	(Dispersion parameter for quasibinomial family taken to be 0.9550406)
	Number of Fisher Scoring iterations: 8
