# Supplementary material for: Association Between Dietary Fiber and Parkinson's Disease in the United States: NHANES 2005–2018
Source: Brain Behav. 2025 Sep 16;15(9):e70819. doi: 10.1002/brb3.70819 (PMC12441003; doi:10.1002/brb3.70819)
Supplement: Supplementary file 4 — Supporting Table: brb370819‐sup‐0004‐TableS3.xlsx [file BRB3-15-e70819-s002.xlsx]

## Sheet: Sheet1
PD_Tmod1	Coefficients:										exp(coef) [confint] p
	Estimate Std. Error t value Pr(>|t|)										(Intercept) 0.02 [0.02, 0.03] <0.001
	(Intercept) -3.86336 0.12671 -30.489 < 2e-16 ***										DF_T 0.81 [0.74, 0.90] <0.001
	DF_T -0.20698 0.05071 -4.082 8.59e-05 ***
	---
	Signif. codes: 0 ‘***’ 0.001 ‘**’ 0.01 ‘*’ 0.05 ‘.’ 0.1 ‘ ’ 1
	(Dispersion parameter for quasibinomial family taken to be 0.9997942)
	Number of Fisher Scoring iterations: 7
PD_Tmod2	Coefficients:										exp(coef) [confint] p
	Estimate Std. Error t value Pr(>|t|)										(Intercept) 0.00 [0.00, 0.01] <0.001
	(Intercept) -5.3669944 0.3185275 -16.849 < 2e-16 ***										DF_T 0.87 [0.78, 0.96] 0.006
	DF_T -0.1426488 0.0510956 -2.792 0.006325 **										Age_new40-59 3.04 [2.01, 4.61] <0.001
	Age_new40-59 1.1123918 0.2089561 5.324 6.68e-07 ***										Age_new60-79 2.77 [1.81, 4.24] <0.001
	Age_new60-79 1.0197639 0.2138918 4.768 6.63e-06 ***										Age_new>=80 5.61 [3.44, 9.15] <0.001
	Age_new>=80 1.7250277 0.2464518 6.999 3.48e-10 ***										Race_newNon-Hispanic Black 1.25 [0.77, 2.05] 0.366
	Race_newNon-Hispanic Black 0.2251201 0.2477111 0.909 0.365731										Race_newNon-Hispanic White 2.43 [1.54, 3.83] <0.001
	Race_newNon-Hispanic White 0.8875611 0.2290556 3.875 0.000195 ***										Race_newOther 1.24 [0.72, 2.16] 0.438
	Race_newOther 0.2166621 0.2780608 0.779 0.437784										Marital_newYes 0.69 [0.54, 0.89] 0.004
	Marital_newYes -0.3671124 0.1252708 -2.931 0.004228 **										EDUcation_newHigh School Graduate 1.00 [0.73, 1.38] 0.998
	EDUcation_newHigh School Graduate -0.0004849 0.1616605 -0.003 0.997613										EDUcation_newLess than High School 1.34 [0.97, 1.84] 0.071
	EDUcation_newLess than High School 0.2912868 0.1595357 1.826 0.070983 .										Gender_newMale 0.75 [0.58, 0.97] 0.028
	Gender_newMale -0.2919856 0.1312245 -2.225 0.028417 *										SmokeYes 1.48 [1.18, 1.86] 0.001
	SmokeYes 0.3921504 0.1158475 3.385 0.001032 **										DrinkYes 0.58 [0.41, 0.82] 0.002
	DrinkYes -0.5433332 0.1707623 -3.182 0.001972 **
	---
	Signif. codes: 0 ‘***’ 0.001 ‘**’ 0.01 ‘*’ 0.05 ‘.’ 0.1 ‘ ’ 1
	(Dispersion parameter for quasibinomial family taken to be 0.9586055)
	Number of Fisher Scoring iterations: 8
PD_Tmod3	Coefficients:
	Estimate Std. Error t value Pr(>|t|)										exp(coef) [confint] p
	(Intercept) -5.44238 0.32086 -16.962 < 2e-16 ***										(Intercept) 0.00 [0.00, 0.01] <0.001
	DF_T -0.12991 0.05221 -2.488 0.014617 *										DF_T 0.88 [0.79, 0.97] 0.015
	Age_new40-59 0.95178 0.21389 4.450 2.38e-05 ***										Age_new40-59 2.59 [1.69, 3.96] <0.001
	Age_new60-79 0.68748 0.24393 2.818 0.005898 **										Age_new60-79 1.99 [1.23, 3.23] 0.006
	Age_new>=80 1.27826 0.27337 4.676 9.88e-06 ***										Age_new>=80 3.59 [2.09, 6.18] <0.001
	Race_newNon-Hispanic Black 0.11794 0.24628 0.479 0.633139										Race_newNon-Hispanic Black 1.13 [0.69, 1.83] 0.633
	Race_newNon-Hispanic White 0.87519 0.22577 3.876 0.000197 ***										Race_newNon-Hispanic White 2.40 [1.53, 3.76] <0.001
	Race_newOther 0.18995 0.27839 0.682 0.496749										Race_newOther 1.21 [0.70, 2.10] 0.497
	Marital_newYes -0.35541 0.12643 -2.811 0.006021 **										Marital_newYes 0.70 [0.55, 0.90] 0.006
	EDUcation_newHigh School Graduate -0.03546 0.16034 -0.221 0.825469										EDUcation_newHigh School Graduate 0.97 [0.70, 1.33] 0.825
	EDUcation_newLess than High School 0.23949 0.16175 1.481 0.142105										EDUcation_newLess than High School 1.27 [0.92, 1.75] 0.142
	Gender_newMale -0.30497 0.13248 -2.302 0.023565 *										Gender_newMale 0.74 [0.57, 0.96] 0.024
	SmokeYes 0.36787 0.11484 3.203 0.001861 **										SmokeYes 1.44 [1.15, 1.81] 0.002
	DrinkYes -0.52356 0.17131 -3.056 0.002927 **										DrinkYes 0.59 [0.42, 0.83] 0.003
	HadStroke_newYes 0.57989 0.18492 3.136 0.002294 **										HadStroke_newYes 1.79 [1.24, 2.58] 0.002
	DMYes 0.08675 0.16760 0.518 0.605973										DMYes 1.09 [0.78, 1.52] 0.606
	hyptersionYes 0.48460 0.14707 3.295 0.001393 **										hyptersionYes 1.62 [1.21, 2.17] 0.001
	---
	Signif. codes: 0 ‘***’ 0.001 ‘**’ 0.01 ‘*’ 0.05 ‘.’ 0.1 ‘ ’ 1
	(Dispersion parameter for quasibinomial family taken to be 0.9545869)
	Number of Fisher Scoring iterations: 8
PD_Tmod4	Coefficients:										exp(coef) [confint] p
	Estimate Std. Error t value Pr(>|t|)										(Intercept) 0.00 [0.00, 0.01] <0.001
	(Intercept) -5.7052458 0.3264027 -17.479 < 2e-16 ***										DF_T 0.84 [0.74, 0.95] 0.007
	DF_T -0.1761377 0.0632385 -2.785 0.006507 **										Age_new40-59 2.72 [1.78, 4.15] <0.001
	Age_new40-59 1.0008841 0.2127401 4.705 9.03e-06 ***										Age_new60-79 2.32 [1.46, 3.69] 0.001
	Age_new60-79 0.8411516 0.2344614 3.588 0.000540 ***										Age_new>=80 4.19 [2.47, 7.13] <0.001
	Age_new>=80 1.4331913 0.2672197 5.363 6.16e-07 ***										Race_newNon-Hispanic Black 1.05 [0.64, 1.71] 0.846
	Race_newNon-Hispanic Black 0.0477777 0.2452850 0.195 0.845996										Race_newNon-Hispanic White 2.21 [1.41, 3.46] 0.001
	Race_newNon-Hispanic White 0.7935533 0.2256285 3.517 0.000683 ***										Race_newOther 1.15 [0.66, 2.02] 0.616
	Race_newOther 0.1418788 0.2820715 0.503 0.616187										Marital_newYes 0.73 [0.56, 0.94] 0.015
	Marital_newYes -0.3168985 0.1279792 -2.476 0.015129 *										EDUcation_newHigh School Graduate 0.91 [0.67, 1.26] 0.578
	EDUcation_newHigh School Graduate -0.0893134 0.1597896 -0.559 0.577573										EDUcation_newLess than High School 1.18 [0.86, 1.62] 0.301
	EDUcation_newLess than High School 0.1665287 0.1599547 1.041 0.300588										Gender_newMale 0.68 [0.51, 0.89] 0.006
	Gender_newMale -0.3916852 0.1405164 -2.787 0.006467 **										SmokeYes 1.39 [1.11, 1.75] 0.005
	SmokeYes 0.3308211 0.1158835 2.855 0.005333 **										DrinkYes 0.67 [0.48, 0.94] 0.020
	DrinkYes -0.4039075 0.1704977 -2.369 0.019951 *										HadStroke_newYes 1.74 [1.20, 2.52] 0.004
	HadStroke_newYes 0.5543454 0.1858257 2.983 0.003662 **										DMYes 1.21 [0.87, 1.67] 0.260
	DMYes 0.1871066 0.1650560 1.134 0.259942										hyptersionYes 1.61 [1.21, 2.16] 0.001
	hyptersionYes 0.4785189 0.1459566 3.279 0.001479 **										SUG 1.01 [1.00, 1.01] <0.001
	SUG 0.0055570 0.0008259 6.729 1.49e-09 ***										FAT 1.00 [0.99, 1.00] 0.117
	FAT -0.0034046 0.0021524 -1.582 0.117168
	---
	Signif. codes: 0 ‘***’ 0.001 ‘**’ 0.01 ‘*’ 0.05 ‘.’ 0.1 ‘ ’ 1
	(Dispersion parameter for quasibinomial family taken to be 0.9552575)
	Number of Fisher Scoring iterations: 8
