# Supplementary material for: Association Between Dietary Fiber and Parkinson's Disease in the United States: NHANES 2005–2018
Source: Brain Behav. 2025 Sep 16;15(9):e70819. doi: 10.1002/brb3.70819 (PMC12441003; doi:10.1002/brb3.70819)
Supplement: Supplementary file 5 — Supporting Table: brb370819‐sup‐0005‐TableS4.xlsx [file BRB3-15-e70819-s005.xlsx]

## Sheet: Sheet1
A	DF yhat lower upper						B	DF Age_new Race_new Marital_new EDUcation_new Gender_new Smoke												C	DF Age_new Race_new Marital_new EDUcation_new Gender_new Smoke												D	DF Age_new Race_new Marital_new EDUcation_new Gender_new Smoke
	1 0.2000000 1.9762862 1.10405170 3.5376125							1 0.2000000 40-59 Non-Hispanic White Yes College Graduate or above Female No													1 0.2000000 40-59 Non-Hispanic White Yes College Graduate or above Female No													1 0.2000000 40-59 Non-Hispanic White Yes College Graduate or above Female No
	2 0.6105543 1.9382272 1.10819749 3.3899415							2 0.6105543 40-59 Non-Hispanic White Yes College Graduate or above Female No													2 0.6105543 40-59 Non-Hispanic White Yes College Graduate or above Female No													2 0.6105543 40-59 Non-Hispanic White Yes College Graduate or above Female No
	3 1.0211086 1.9009011 1.11231035 3.2485763							3 1.0211086 40-59 Non-Hispanic White Yes College Graduate or above Female No													3 1.0211086 40-59 Non-Hispanic White Yes College Graduate or above Female No													3 1.0211086 40-59 Non-Hispanic White Yes College Graduate or above Female No
	4 1.4316629 1.8642939 1.11638321 3.1132604							4 1.4316629 40-59 Non-Hispanic White Yes College Graduate or above Female No													4 1.4316629 40-59 Non-Hispanic White Yes College Graduate or above Female No													4 1.4316629 40-59 Non-Hispanic White Yes College Graduate or above Female No
	5 1.8422172 1.8283916 1.12040766 2.9837495							5 1.8422172 40-59 Non-Hispanic White Yes College Graduate or above Female No													5 1.8422172 40-59 Non-Hispanic White Yes College Graduate or above Female No													5 1.8422172 40-59 Non-Hispanic White Yes College Graduate or above Female No
	6 2.2527715 1.7931807 1.12437367 2.8598118							6 2.2527715 40-59 Non-Hispanic White Yes College Graduate or above Female No													6 2.2527715 40-59 Non-Hispanic White Yes College Graduate or above Female No													6 2.2527715 40-59 Non-Hispanic White Yes College Graduate or above Female No
	7 2.6633259 1.7586479 1.12826915 2.7412276							7 2.6633259 40-59 Non-Hispanic White Yes College Graduate or above Female No													7 2.6633259 40-59 Non-Hispanic White Yes College Graduate or above Female No													7 2.6633259 40-59 Non-Hispanic White Yes College Graduate or above Female No
	8 3.0738802 1.7247802 1.13207941 2.6277897							8 3.0738802 40-59 Non-Hispanic White Yes College Graduate or above Female No													8 3.0738802 40-59 Non-Hispanic White Yes College Graduate or above Female No													8 3.0738802 40-59 Non-Hispanic White Yes College Graduate or above Female No
	9 3.4844345 1.6915646 1.13578649 2.5193035							9 3.4844345 40-59 Non-Hispanic White Yes College Graduate or above Female No													9 3.4844345 40-59 Non-Hispanic White Yes College Graduate or above Female No													9 3.4844345 40-59 Non-Hispanic White Yes College Graduate or above Female No
	10 3.8949888 1.6589887 1.13936817 2.4155876							10 3.8949888 40-59 Non-Hispanic White Yes College Graduate or above Female No													10 3.8949888 40-59 Non-Hispanic White Yes College Graduate or above Female No													10 3.8949888 40-59 Non-Hispanic White Yes College Graduate or above Female No
	11 4.3055431 1.6270402 1.14279672 2.3164748							11 4.3055431 40-59 Non-Hispanic White Yes College Graduate or above Female No													11 4.3055431 40-59 Non-Hispanic White Yes College Graduate or above Female No													11 4.3055431 40-59 Non-Hispanic White Yes College Graduate or above Female No
	12 4.7160974 1.5957069 1.14603716 2.2218133							12 4.7160974 40-59 Non-Hispanic White Yes College Graduate or above Female No													12 4.7160974 40-59 Non-Hispanic White Yes College Graduate or above Female No													12 4.7160974 40-59 Non-Hispanic White Yes College Graduate or above Female No
	13 5.1266517 1.5649770 1.14904478 2.1314689							13 5.1266517 40-59 Non-Hispanic White Yes College Graduate or above Female No													13 5.1266517 40-59 Non-Hispanic White Yes College Graduate or above Female No													13 5.1266517 40-59 Non-Hispanic White Yes College Graduate or above Female No
	14 5.5372060 1.5348390 1.15176176 2.0453281							14 5.5372060 40-59 Non-Hispanic White Yes College Graduate or above Female No													14 5.5372060 40-59 Non-Hispanic White Yes College Graduate or above Female No													14 5.5372060 40-59 Non-Hispanic White Yes College Graduate or above Female No
	15 5.9477603 1.5052822 1.15410501 1.9633175							15 5.9477603 40-59 Non-Hispanic White Yes College Graduate or above Female No													15 5.9477603 40-59 Non-Hispanic White Yes College Graduate or above Female No													15 5.9477603 40-59 Non-Hispanic White Yes College Graduate or above Female No
	16 6.3583146 1.4763050 1.15590212 1.8855200							16 6.3583146 40-59 Non-Hispanic White Yes College Graduate or above Female No													16 6.3583146 40-59 Non-Hispanic White Yes College Graduate or above Female No													16 6.3583146 40-59 Non-Hispanic White Yes College Graduate or above Female No
	17 6.7688690 1.4479099 1.15693228 1.8120706							17 6.7688690 40-59 Non-Hispanic White Yes College Graduate or above Female No													17 6.7688690 40-59 Non-Hispanic White Yes College Graduate or above Female No													17 6.7688690 40-59 Non-Hispanic White Yes College Graduate or above Female No
	18 7.1794233 1.4200983 1.15696969 1.7430700							18 7.1794233 40-59 Non-Hispanic White Yes College Graduate or above Female No													18 7.1794233 40-59 Non-Hispanic White Yes College Graduate or above Female No													18 7.1794233 40-59 Non-Hispanic White Yes College Graduate or above Female No
	19 7.5899776 1.3928711 1.15578903 1.6785848							19 7.5899776 40-59 Non-Hispanic White Yes College Graduate or above Female No													19 7.5899776 40-59 Non-Hispanic White Yes College Graduate or above Female No													19 7.5899776 40-59 Non-Hispanic White Yes College Graduate or above Female No
	20 8.0005319 1.3662284 1.15317425 1.6186453							20 8.0005319 40-59 Non-Hispanic White Yes College Graduate or above Female No													20 8.0005319 40-59 Non-Hispanic White Yes College Graduate or above Female No													20 8.0005319 40-59 Non-Hispanic White Yes College Graduate or above Female No
	21 8.4110862 1.3401696 1.14893301 1.5632370							21 8.4110862 40-59 Non-Hispanic White Yes College Graduate or above Female No													21 8.4110862 40-59 Non-Hispanic White Yes College Graduate or above Female No													21 8.4110862 40-59 Non-Hispanic White Yes College Graduate or above Female No
	22 8.8216405 1.3146934 1.14291838 1.5122853							22 8.8216405 40-59 Non-Hispanic White Yes College Graduate or above Female No													22 8.8216405 40-59 Non-Hispanic White Yes College Graduate or above Female No													22 8.8216405 40-59 Non-Hispanic White Yes College Graduate or above Female No
	23 9.2321948 1.2897978 1.13505797 1.4656330							23 9.2321948 40-59 Non-Hispanic White Yes College Graduate or above Female No													23 9.2321948 40-59 Non-Hispanic White Yes College Graduate or above Female No													23 9.2321948 40-59 Non-Hispanic White Yes College Graduate or above Female No
	24 9.6427491 1.2654805 1.12538730 1.4230132							24 9.6427491 40-59 Non-Hispanic White Yes College Graduate or above Female No													24 9.6427491 40-59 Non-Hispanic White Yes College Graduate or above Female No													24 9.6427491 40-59 Non-Hispanic White Yes College Graduate or above Female No
	25 10.0533034 1.2417386 1.11407881 1.3840265							25 10.0533034 40-59 Non-Hispanic White Yes College Graduate or above Female No													25 10.0533034 40-59 Non-Hispanic White Yes College Graduate or above Female No													25 10.0533034 40-59 Non-Hispanic White Yes College Graduate or above Female No
	26 10.4638577 1.2185685 1.10145367 1.3481358							26 10.4638577 40-59 Non-Hispanic White Yes College Graduate or above Female No													26 10.4638577 40-59 Non-Hispanic White Yes College Graduate or above Female No													26 10.4638577 40-59 Non-Hispanic White Yes College Graduate or above Female No
	27 10.8744120 1.1959664 1.08796627 1.3146875							27 10.8744120 40-59 Non-Hispanic White Yes College Graduate or above Female No													27 10.8744120 40-59 Non-Hispanic White Yes College Graduate or above Female No													27 10.8744120 40-59 Non-Hispanic White Yes College Graduate or above Female No
	28 11.2849664 1.1739281 1.07416155 1.2829608							28 11.2849664 40-59 Non-Hispanic White Yes College Graduate or above Female No													28 11.2849664 40-59 Non-Hispanic White Yes College Graduate or above Female No													28 11.2849664 40-59 Non-Hispanic White Yes College Graduate or above Female No
	29 11.6955207 1.1524489 1.06061874 1.2522298							29 11.6955207 40-59 Non-Hispanic White Yes College Graduate or above Female No													29 11.6955207 40-59 Non-Hispanic White Yes College Graduate or above Female No													29 11.6955207 40-59 Non-Hispanic White Yes College Graduate or above Female No
	30 12.1060750 1.1315239 1.04789978 1.2218214							30 12.1060750 40-59 Non-Hispanic White Yes College Graduate or above Female No													30 12.1060750 40-59 Non-Hispanic White Yes College Graduate or above Female No													30 12.1060750 40-59 Non-Hispanic White Yes College Graduate or above Female No
	31 12.5166293 1.1111487 1.03650156 1.1911718							31 12.5166293 40-59 Non-Hispanic White Yes College Graduate or above Female No													31 12.5166293 40-59 Non-Hispanic White Yes College Graduate or above Female No													31 12.5166293 40-59 Non-Hispanic White Yes College Graduate or above Female No
	32 12.9271836 1.0913273 1.02667712 1.1600486							32 12.9271836 40-59 Non-Hispanic White Yes College Graduate or above Female No													32 12.9271836 40-59 Non-Hispanic White Yes College Graduate or above Female No													32 12.9271836 40-59 Non-Hispanic White Yes College Graduate or above Female No
	33 13.3377379 1.0720690 1.01846311 1.1284964							33 13.3377379 40-59 Non-Hispanic White Yes College Graduate or above Female No													33 13.3377379 40-59 Non-Hispanic White Yes College Graduate or above Female No													33 13.3377379 40-59 Non-Hispanic White Yes College Graduate or above Female No
	34 13.7482922 1.0533819 1.01181310 1.0966585							34 13.7482922 40-59 Non-Hispanic White Yes College Graduate or above Female No													34 13.7482922 40-59 Non-Hispanic White Yes College Graduate or above Female No													34 13.7482922 40-59 Non-Hispanic White Yes College Graduate or above Female No
	35 14.1588465 1.0352728 1.00662835 1.0647324							35 14.1588465 40-59 Non-Hispanic White Yes College Graduate or above Female No													35 14.1588465 40-59 Non-Hispanic White Yes College Graduate or above Female No													35 14.1588465 40-59 Non-Hispanic White Yes College Graduate or above Female No
	36 14.5694008 1.0177478 1.00277649 1.0329426							36 14.5694008 40-59 Non-Hispanic White Yes College Graduate or above Female No													36 14.5694008 40-59 Non-Hispanic White Yes College Graduate or above Female No													36 14.5694008 40-59 Non-Hispanic White Yes College Graduate or above Female No
	37 14.9799551 1.0008117 1.00010325 1.0015207							37 14.9799551 40-59 Non-Hispanic White Yes College Graduate or above Female No													37 14.9799551 40-59 Non-Hispanic White Yes College Graduate or above Female No													37 14.9799551 40-59 Non-Hispanic White Yes College Graduate or above Female No
	38 15.3905095 0.9844689 0.97069355 0.9984397							38 15.3905095 40-59 Non-Hispanic White Yes College Graduate or above Female No													38 15.3905095 40-59 Non-Hispanic White Yes College Graduate or above Female No													38 15.3905095 40-59 Non-Hispanic White Yes College Graduate or above Female No
	39 15.8010638 0.9687227 0.94067507 0.9976065							39 15.8010638 40-59 Non-Hispanic White Yes College Graduate or above Female No													39 15.8010638 40-59 Non-Hispanic White Yes College Graduate or above Female No													39 15.8010638 40-59 Non-Hispanic White Yes College Graduate or above Female No
	40 16.2116181 0.9535760 0.91166189 0.9974171							40 16.2116181 40-59 Non-Hispanic White Yes College Graduate or above Female No													40 16.2116181 40-59 Non-Hispanic White Yes College Graduate or above Female No													40 16.2116181 40-59 Non-Hispanic White Yes College Graduate or above Female No
	41 16.6221724 0.9390312 0.88383107 0.9976790							41 16.6221724 40-59 Non-Hispanic White Yes College Graduate or above Female No													41 16.6221724 40-59 Non-Hispanic White Yes College Graduate or above Female No													41 16.6221724 40-59 Non-Hispanic White Yes College Graduate or above Female No
	42 17.0327267 0.9250904 0.85733958 0.9981951							42 17.0327267 40-59 Non-Hispanic White Yes College Graduate or above Female No													42 17.0327267 40-59 Non-Hispanic White Yes College Graduate or above Female No													42 17.0327267 40-59 Non-Hispanic White Yes College Graduate or above Female No
	43 17.4432810 0.9117550 0.83232494 0.9987651							43 17.4432810 40-59 Non-Hispanic White Yes College Graduate or above Female No													43 17.4432810 40-59 Non-Hispanic White Yes College Graduate or above Female No													43 17.4432810 40-59 Non-Hispanic White Yes College Graduate or above Female No
	44 17.8538353 0.8990265 0.80890666 0.9991866							44 17.8538353 40-59 Non-Hispanic White Yes College Graduate or above Female No													44 17.8538353 40-59 Non-Hispanic White Yes College Graduate or above Female No													44 17.8538353 40-59 Non-Hispanic White Yes College Graduate or above Female No
	45 18.2643896 0.8869063 0.78718815 0.9992565							45 18.2643896 40-59 Non-Hispanic White Yes College Graduate or above Female No													45 18.2643896 40-59 Non-Hispanic White Yes College Graduate or above Female No													45 18.2643896 40-59 Non-Hispanic White Yes College Graduate or above Female No
	46 18.6749439 0.8753895 0.76721601 0.9988149							46 18.6749439 40-59 Non-Hispanic White Yes College Graduate or above Female No													46 18.6749439 40-59 Non-Hispanic White Yes College Graduate or above Female No													46 18.6749439 40-59 Non-Hispanic White Yes College Graduate or above Female No
	47 19.0854982 0.8644497 0.74887876 0.9978562							47 19.0854982 40-59 Non-Hispanic White Yes College Graduate or above Female No													47 19.0854982 40-59 Non-Hispanic White Yes College Graduate or above Female No													47 19.0854982 40-59 Non-Hispanic White Yes College Graduate or above Female No
	48 19.4960525 0.8540572 0.73204094 0.9964111							48 19.4960525 40-59 Non-Hispanic White Yes College Graduate or above Female No													48 19.4960525 40-59 Non-Hispanic White Yes College Graduate or above Female No													48 19.4960525 40-59 Non-Hispanic White Yes College Graduate or above Female No
	49 19.9066069 0.8441838 0.71657866 0.9945123							49 19.9066069 40-59 Non-Hispanic White Yes College Graduate or above Female No													49 19.9066069 40-59 Non-Hispanic White Yes College Graduate or above Female No													49 19.9066069 40-59 Non-Hispanic White Yes College Graduate or above Female No
	50 20.3171612 0.8348028 0.70237822 0.9921945							50 20.3171612 40-59 Non-Hispanic White Yes College Graduate or above Female No													50 20.3171612 40-59 Non-Hispanic White Yes College Graduate or above Female No													50 20.3171612 40-59 Non-Hispanic White Yes College Graduate or above Female No
	51 20.7277155 0.8258890 0.68933498 0.9894937							51 20.7277155 40-59 Non-Hispanic White Yes College Graduate or above Female No													51 20.7277155 40-59 Non-Hispanic White Yes College Graduate or above Female No													51 20.7277155 40-59 Non-Hispanic White Yes College Graduate or above Female No
	52 21.1382698 0.8174182 0.67735219 0.9864477							52 21.1382698 40-59 Non-Hispanic White Yes College Graduate or above Female No													52 21.1382698 40-59 Non-Hispanic White Yes College Graduate or above Female No													52 21.1382698 40-59 Non-Hispanic White Yes College Graduate or above Female No
	53 21.5488241 0.8093676 0.66634007 0.9830955							53 21.5488241 40-59 Non-Hispanic White Yes College Graduate or above Female No													53 21.5488241 40-59 Non-Hispanic White Yes College Graduate or above Female No													53 21.5488241 40-59 Non-Hispanic White Yes College Graduate or above Female No
	54 21.9593784 0.8017154 0.65621486 0.9794773							54 21.9593784 40-59 Non-Hispanic White Yes College Graduate or above Female No													54 21.9593784 40-59 Non-Hispanic White Yes College Graduate or above Female No													54 21.9593784 40-59 Non-Hispanic White Yes College Graduate or above Female No
	55 22.3699327 0.7944407 0.64689805 0.9756345							55 22.3699327 40-59 Non-Hispanic White Yes College Graduate or above Female No													55 22.3699327 40-59 Non-Hispanic White Yes College Graduate or above Female No													55 22.3699327 40-59 Non-Hispanic White Yes College Graduate or above Female No
	56 22.7804870 0.7875238 0.63831569 0.9716098							56 22.7804870 40-59 Non-Hispanic White Yes College Graduate or above Female No													56 22.7804870 40-59 Non-Hispanic White Yes College Graduate or above Female No													56 22.7804870 40-59 Non-Hispanic White Yes College Graduate or above Female No
	57 23.1910413 0.7809457 0.63039776 0.9674466							57 23.1910413 40-59 Non-Hispanic White Yes College Graduate or above Female No													57 23.1910413 40-59 Non-Hispanic White Yes College Graduate or above Female No													57 23.1910413 40-59 Non-Hispanic White Yes College Graduate or above Female No
	58 23.6015956 0.7746881 0.62307764 0.9631892							58 23.6015956 40-59 Non-Hispanic White Yes College Graduate or above Female No													58 23.6015956 40-59 Non-Hispanic White Yes College Graduate or above Female No													58 23.6015956 40-59 Non-Hispanic White Yes College Graduate or above Female No
	59 24.0121500 0.7687336 0.61629171 0.9588826							59 24.0121500 40-59 Non-Hispanic White Yes College Graduate or above Female No													59 24.0121500 40-59 Non-Hispanic White Yes College Graduate or above Female No													59 24.0121500 40-59 Non-Hispanic White Yes College Graduate or above Female No
	60 24.4227043 0.7630655 0.60997891 0.9545724							60 24.4227043 40-59 Non-Hispanic White Yes College Graduate or above Female No													60 24.4227043 40-59 Non-Hispanic White Yes College Graduate or above Female No													60 24.4227043 40-59 Non-Hispanic White Yes College Graduate or above Female No
	61 24.8332586 0.7576677 0.60408057 0.9503042							61 24.8332586 40-59 Non-Hispanic White Yes College Graduate or above Female No													61 24.8332586 40-59 Non-Hispanic White Yes College Graduate or above Female No													61 24.8332586 40-59 Non-Hispanic White Yes College Graduate or above Female No
	62 25.2438129 0.7525245 0.59854015 0.9461239							62 25.2438129 40-59 Non-Hispanic White Yes College Graduate or above Female No													62 25.2438129 40-59 Non-Hispanic White Yes College Graduate or above Female No													62 25.2438129 40-59 Non-Hispanic White Yes College Graduate or above Female No
	63 25.6543672 0.7476211 0.59330321 0.9420769							63 25.6543672 40-59 Non-Hispanic White Yes College Graduate or above Female No													63 25.6543672 40-59 Non-Hispanic White Yes College Graduate or above Female No													Drink HadStroke_new DM hyptersion SUG FAT yhat lower upper
	64 26.0649215 0.7429428 0.58831735 0.9382080							64 26.0649215 40-59 Non-Hispanic White Yes College Graduate or above Female No													64 26.0649215 40-59 Non-Hispanic White Yes College Graduate or above Female No													1 No No No No 95.84 70.7375 1.9798711 1.0678970 3.6706625
	65 26.4754758 0.7384758 0.58353238 0.9345609							65 26.4754758 40-59 Non-Hispanic White Yes College Graduate or above Female No													65 26.4754758 40-59 Non-Hispanic White Yes College Graduate or above Female No													2 No No No No 95.84 70.7375 1.9411226 1.0724740 3.5133318
	66 26.8860301 0.7342064 0.57890042 0.9311775							66 26.8860301 40-59 Non-Hispanic White Yes College Graduate or above Female No													66 26.8860301 40-59 Non-Hispanic White Yes College Graduate or above Female No													3 No No No No 95.84 70.7375 1.9031325 1.0770204 3.3629013
	67 27.2965844 0.7301214 0.57437619 0.9280979							67 27.2965844 40-59 Non-Hispanic White Yes College Graduate or above Female No													67 27.2965844 40-59 Non-Hispanic White Yes College Graduate or above Female No													4 No No No No 95.84 70.7375 1.8658860 1.0815290 3.2190818
	68 27.7071387 0.7262081 0.56991733 0.9253590							68 27.7071387 40-59 Non-Hispanic White Yes College Graduate or above Female No													68 27.7071387 40-59 Non-Hispanic White Yes College Graduate or above Female No													5 No No No No 95.84 70.7375 1.8293684 1.0859913 3.0815981
	69 28.1176931 0.7224538 0.56548468 0.9229949							69 28.1176931 40-59 Non-Hispanic White Yes College Graduate or above Female No													69 28.1176931 40-59 Non-Hispanic White Yes College Graduate or above Female No													6 No No No No 95.84 70.7375 1.7935655 1.0903970 2.9501888
	70 28.5282474 0.7188465 0.56104273 0.9210355							70 28.5282474 40-59 Non-Hispanic White Yes College Graduate or above Female No													70 28.5282474 40-59 Non-Hispanic White Yes College Graduate or above Female No													7 No No No No 95.84 70.7375 1.7584632 1.0947340 2.8246067
	71 28.9388017 0.7153742 0.55655985 0.9195063							71 28.9388017 40-59 Non-Hispanic White Yes College Graduate or above Female No													71 28.9388017 40-59 Non-Hispanic White Yes College Graduate or above Female No													8 No No No No 95.84 70.7375 1.7240480 1.0989876 2.7046179
	72 29.3493560 0.7120254 0.55200868 0.9184280							72 29.3493560 40-59 Non-Hispanic White Yes College Graduate or above Female No													Drink HadStroke_new DM hyptersion yhat lower upper													9 No No No No 95.84 70.7375 1.6903064 1.1031399 2.5900029
	73 29.7599103 0.7087888 0.54736625 0.9178160							73 29.7599103 40-59 Non-Hispanic White Yes College Graduate or above Female No													1 No No No No 1.7484992 0.9669699 3.161680													10 No No No No 95.84 70.7375 1.6572251 1.1071690 2.4805562
	74 30.1704646 0.7056531 0.54261419 0.9176802							74 30.1704646 40-59 Non-Hispanic White Yes College Graduate or above Female No													2 No No No No 1.7196731 0.9735718 3.037553													11 No No No No 95.84 70.7375 1.6247912 1.1110475 2.3760878
	75 30.5810189 0.7026075 0.53773866 0.9180246							75 30.5810189 40-59 Non-Hispanic White Yes College Graduate or above Female No													3 No No No No 1.6913223 0.9801756 2.918427													12 No No No No 95.84 70.7375 1.5929921 1.1147415 2.2764236
	76 30.9915732 0.6996413 0.53273029 0.9188476							76 30.9915732 40-59 Non-Hispanic White Yes College Graduate or above Female No													4 No No No No 1.6634388 0.9867748 2.804114													13 No No No No 95.84 70.7375 1.5618153 1.1182077 2.1814080
	77 31.4021275 0.6967440 0.52758392 0.9201421							77 31.4021275 40-59 Non-Hispanic White Yes College Graduate or above Female No													5 No No No No 1.6360151 0.9933619 2.694431													14 No No No No 95.84 70.7375 1.5312488 1.1213910 2.0909056
	78 31.8126818 0.6939052 0.52229832 0.9218955							78 31.8126818 40-59 Non-Hispanic White Yes College Graduate or above Female No													6 No No No No 1.6090435 0.9999275 2.589208													15 No No No No 95.84 70.7375 1.5012818 1.1242133 2.0048216
	79 32.2232361 0.6911149 0.51687576 0.9240902							79 32.2232361 40-59 Non-Hispanic White Yes College Graduate or above Female No													7 No No No No 1.5825165 1.0064607 2.488282													16 No No No No 95.84 70.7375 1.4719172 1.1265170 1.9232202
	80 32.6337905 0.6883630 0.51132155 0.9267038							80 32.6337905 40-59 Non-Hispanic White Yes College Graduate or above Female No													8 No No No No 1.5564268 1.0129477 2.391500													17 No No No No 95.84 70.7375 1.4431639 1.1281032 1.8462159
	81 33.0443448 0.6856397 0.50564357 0.9297098							81 33.0443448 40-59 Non-Hispanic White Yes College Graduate or above Female No													9 No No No No 1.5307673 1.0193720 2.298718													18 No No No No 95.84 70.7375 1.4150294 1.1287708 1.7738837
	82 33.4548991 0.6829353 0.49985177 0.9330780							82 33.4548991 40-59 Non-Hispanic White Yes College Graduate or above Female No													10 No No No No 1.5055308 1.0257130 2.209802													19 No No No No 95.84 70.7375 1.3875199 1.1283227 1.7062597
	83 33.8654534 0.6802427 0.49395894 0.9367784							83 33.8654534 40-59 Non-Hispanic White Yes College Graduate or above Female No													11 No No No No 1.4807103 1.0319451 2.124632													20 No No No No 95.84 70.7375 1.3606406 1.1265736 1.6433393
	84 34.2760077 0.6775606 0.48798156 0.9407904							84 34.2760077 40-59 Non-Hispanic White Yes College Graduate or above Female No													12 No No No No 1.4562991 1.0380356 2.043097													21 No No No No 95.84 70.7375 1.3343951 1.1233624 1.5850720
	85 34.6865620 0.6748891 0.48193556 0.9450959							85 34.6865620 40-59 Non-Hispanic White Yes College Graduate or above Female No													13 No No No No 1.4322903 1.0439432 1.965103													22 No No No No 95.84 70.7375 1.3087863 1.1185695 1.5313501
	86 35.0971163 0.6722282 0.47583559 0.9496782							86 35.0971163 40-59 Non-Hispanic White Yes College Graduate or above Female No													14 No No No No 1.4086773 1.0496142 1.890572													23 No No No No 95.84 70.7375 1.2838159 1.1121391 1.4819938
	87 35.5076706 0.6695777 0.46969506 0.9545221							87 35.5076706 40-59 Non-Hispanic White Yes College Graduate or above Female No													15 No No No No 1.3854554 1.0549728 1.819466													24 No No No No 95.84 70.7375 1.2594848 1.1041040 1.4367323
	88 35.9182249 0.6669377 0.46352622 0.9596132							88 35.9182249 40-59 Non-Hispanic White Yes College Graduate or above Female No													16 No No No No 1.3626371 1.0598685 1.751896													25 No No No No 95.84 70.7375 1.2357928 1.0946074 1.3951887
	89 36.3287792 0.6643081 0.45734019 0.9649387							89 36.3287792 40-59 Non-Hispanic White Yes College Graduate or above Female No													17 No No No No 1.3402428 1.0641099 1.688031													26 No No No No 95.84 70.7375 1.2127392 1.0839150 1.3568744
	90 36.7393336 0.6616889 0.45114704 0.9704866							90 36.7393336 40-59 Non-Hispanic White Yes College Graduate or above Female No													18 No No No No 1.3182916 1.0674995 1.628003													27 No No No No 95.84 70.7375 1.1903225 1.0724079 1.3212022
	91 37.1498879 0.6590799 0.44495583 0.9762460							Drink yhat lower upper													19 No No No No 1.2968007 1.0698386 1.571912													28 No No No No 95.84 70.7375 1.1685404 1.0605569 1.2875186
	92 37.5604422 0.6564813 0.43877476 0.9822072							1 No 1.7994189 0.9954480 3.252715													20 No No No No 1.2757860 1.0709352 1.519821													29 No No No No 95.84 70.7375 1.1473903 1.0488820 1.2551502
	93 37.9709965 0.6538929 0.43261114 0.9883610							2 No 1.7684721 1.0015116 3.122773													21 No No No No 1.2552619 1.0706166 1.471752													30 No No No No 95.84 70.7375 1.1268688 1.0379106 1.2234516
	94 38.3815508 0.6513148 0.42647154 0.9946993							3 No 1.7380576 1.0075680 2.998154													22 No No No No 1.2352413 1.0687478 1.427672													31 No No No No 95.84 70.7375 1.1069726 1.0281308 1.1918603
	95 38.7921051 0.6487468 0.42036181 1.0012146							4 No 1.7081661 1.0136107 2.878651													23 No No No No 1.2157361 1.0652578 1.387471													32 No No No No 95.84 70.7375 1.0877016 1.0198133 1.1601091
	96 39.2026594 0.6461889 0.41428717 1.0079001							5 No 1.6787888 1.0196319 2.764068													24 No No No No 1.1967568 1.0601684 1.350943													33 No No No No 95.84 70.7375 1.0690578 1.0130239 1.1281912
	97 39.6132137 0.6436411 0.40825225 1.0147497							6 No 1.6499166 1.0256223 2.654218													25 No No No No 1.1783130 1.0536219 1.317761													34 No No No No 95.84 70.7375 1.0510425 1.0077437 1.0962016
	98 40.0237680 0.6411033 0.40226115 1.0217579							7 No 1.6215411 1.0315707 2.548924													26 No No No No 1.1604132 1.0458949 1.287470													35 No No No No 95.84 70.7375 1.0336563 1.0038983 1.0642963
	99 40.4343223 0.6385756 0.39631750 1.0289195							8 No 1.5936535 1.0374632 2.448021													27 No No No No 1.1430650 1.0373900 1.259505													36 No No No No 95.84 70.7375 1.0168994 1.0013756 1.0326637
	100 40.8448766 0.6360578 0.39042446 1.0362300							9 No 1.5662455 1.0432831 2.351351													28 No No No No 1.1262753 1.0286038 1.233221													37 No No No No 95.84 70.7375 1.0007713 1.0000377 1.0015056
	101 41.2554310 0.6335500 0.38458484 1.0436854							10 No 1.5393090 1.0490097 2.258770													29 No No No No 1.1100502 1.0200795 1.207956													38 No No No No 95.84 70.7375 0.9852716 0.9710236 0.9997286
	102 41.6659853 0.6310520 0.37880108 1.0512817							11 No 1.5128356 1.0546170 2.170145													30 No No No No 1.0943951 1.0123610 1.183077													39 No No No No 95.84 70.7375 0.9703991 0.9414115 1.0002794
	103 42.0765396 0.6285639 0.37307527 1.0590157							12 No 1.4868176 1.0600723 2.085355													31 No No No No 1.0793145 1.0059455 1.158035													40 No No No No 95.84 70.7375 0.9561529 0.9128489 1.0015111
	104 42.4870939 0.6260856 0.36740925 1.0668843							13 No 1.4612470 1.0653338 2.004295													32 No No No No 1.0648052 1.0010966 1.132568													41 No No No No 95.84 70.7375 0.9425315 0.8854995 1.0032368
	105 42.8976482 0.6236171 0.36180457 1.0748848							14 No 1.4361162 1.0703477 1.926878													33 No No No No 1.0508592 0.9978660 1.106667													42 No No No No 95.84 70.7375 0.9295339 0.8595095 1.0052632
	106 43.3082025 0.6211583 0.35626256 1.0830147							15 No 1.4114194 1.0750373 1.853056													34 No No No No 1.0374689 0.9962246 1.080421													43 No No No No 95.84 70.7375 0.9171586 0.8350077 1.0073918
	107 43.7187568 0.6187092 0.35078433 1.0912717							16 No 1.3871669 1.0792495 1.782935													35 No No No No 1.0246270 0.9960904 1.053981													44 No No No No 95.84 70.7375 0.9054046 0.8121069 1.0094206
	108 44.1293111 0.6162697 0.34537079 1.0996540							17 No 1.3633768 1.0827889 1.716675													36 No No No No 1.0123266 0.9973458 1.027532													45 No No No No 95.84 70.7375 0.8942709 0.7909054 1.0111456
	109 44.5398654 0.6138399 0.34002269 1.1081596							18 No 1.3400658 1.0854547 1.654400													37 No No No No 1.0005609 0.9998486 1.001274													46 No No No No 95.84 70.7375 0.8837511 0.7714464 1.0124048
	110 44.9504197 0.6114196 0.33474062 1.1167870							19 No 1.3172487 1.0870453 1.596202													38 No No No No 0.9893237 0.9754076 1.003438													47 No No No No 95.84 70.7375 0.8738184 0.7536191 1.0131890
	111 45.3609741 0.6090089 0.32952501 1.1255348							20 No 1.2949390 1.0873660 1.542137													39 No No No No 0.9786090 0.9501313 1.007940													48 No No No No 95.84 70.7375 0.8644429 0.7372891 1.0135259
	112 45.7715284 0.6066077 0.32437620 1.1344018							21 No 1.2731489 1.0862419 1.492217													40 No No No No 0.9684115 0.9256319 1.013168													49 No No No No 95.84 70.7375 0.8555964 0.7223334 1.0134451
	113 46.1820827 0.6042160 0.31929437 1.1433868							22 No 1.2518891 1.0835368 1.446399													41 No No No No 0.9587261 0.9020831 1.018926													50 No No No No 95.84 70.7375 0.8472521 0.7086393 1.0129783
	114 46.5926370 0.6018337 0.31427963 1.1524889							23 No 1.2311692 1.0791789 1.404566													42 No No No No 0.9495481 0.8796444 1.025007													51 No No No No 95.84 70.7375 0.8393847 0.6961028 1.0121590
	115 47.0031913 0.5994608 0.30933199 1.1617073							24 No 1.2109976 1.0731906 1.366500													43 No No No No 0.9408732 0.8584606 1.031198													52 No No No No 95.84 70.7375 0.8319700 0.6846279 1.0110222
	116 47.4137456 0.5970972 0.30445137 1.1710412							25 No 1.1913817 1.0657164 1.331865													44 No No No No 0.9326978 0.8386627 1.037277													53 No No No No 95.84 70.7375 0.8249850 0.6741257 1.0096044
	117 47.8242999 0.5947430 0.29963762 1.1804900							26 No 1.1723280 1.0570366 1.300194													45 No No No No 0.9250187 0.8203695 1.043017													54 No No No No 95.84 70.7375 0.8184080 0.6645130 1.0079436
	118 48.2348542 0.5923980 0.29489052 1.1900533							27 No 1.1538419 1.0475588 1.270908													46 No No No No 0.9178292 0.8036463 1.048235													55 No No No No 95.84 70.7375 0.8122181 0.6557121 1.0060790
	119 48.6454085 0.5900623 0.29020978 1.1997306							28 No 1.1359283 1.0377852 1.243353													47 No No No No 0.9111105 0.7884047 1.052914													56 No No No No 95.84 70.7375 0.8063952 0.6476496 1.0040511
	120 49.0559628 0.5877358 0.28559508 1.2095215							29 No 1.1185912 1.0282642 1.216853													48 No No No No 0.9048413 0.7745305 1.057076													57 No No No No 95.84 70.7375 0.8009205 0.6402563 1.0019013
	121 49.4665171 0.5854185 0.28104603 1.2194260							30 No 1.1018340 1.0195433 1.190767													49 No No No No 0.8990018 0.7619186 1.060749													58 No No No No 95.84 70.7375 0.7957754 0.6334663 0.9996720
	122 49.8770715 0.5831103 0.27656220 1.2294436							31 No 1.0856594 1.0121209 1.164541													50 No No No No 0.8935728 0.7504718 1.063960													59 No No No No 95.84 70.7375 0.7909425 0.6272167 0.9974066
	123 50.2876258 0.5808112 0.27214313 1.2395745							32 No 1.0700649 1.0062617 1.137914													51 No No No No 0.8885359 0.7401004 1.066742													60 No No No No 95.84 70.7375 0.7864049 0.6214474 0.9951488
	124 50.6981801 0.5785212 0.26778831 1.2498185							33 No 1.0550452 1.0020177 1.110879													52 No No No No 0.8838738 0.7307204 1.069127													61 No No No No 95.84 70.7375 0.7821461 0.6161004 0.9929429
	125 51.1087344 0.5762402 0.26349722 1.2601757							34 No 1.0405949 0.9993590 1.083532													53 No No No No 0.8795696 0.7222536 1.071151													62 No No No No 95.84 70.7375 0.7781505 0.6111203 0.9908331
	126 51.5192887 0.5739682 0.25926929 1.2706461							35 No 1.0267089 0.9982028 1.056029													54 No No No No 0.8756072 0.7146262 1.072852													[ reached 'max' / getOption("max.print") -- omitted 138 rows ]
	127 51.9298430 0.5717052 0.25510395 1.2812299							36 No 1.0133821 0.9984306 1.028557													55 No No No No 0.8719711 0.7077685 1.074269
	128 52.3403973 0.5694510 0.25100059 1.2919272							37 No 1.0006095 0.9998993 1.001320													56 No No No No 0.8686463 0.7016142 1.075443
	129 52.7509516 0.5672058 0.24695858 1.3027384							38 No 0.9883866 0.9745221 1.002448													57 No No No No 0.8656185 0.6960998 1.076419
	130 53.1615059 0.5649694 0.24297730 1.3136637							39 No 0.9767089 0.9483613 1.005904													58 No No No No 0.8628735 0.6911641 1.077242
	131 53.5720602 0.5627419 0.23905609 1.3247034							40 No 0.9655723 0.9230251 1.010081													59 No No No No 0.8603980 0.6867482 1.077957
	132 53.9826146 0.5605231 0.23519428 1.3358579							41 No 0.9549731 0.8986865 1.014785													60 No No No No 0.8581787 0.6827948 1.078612
	133 54.3931689 0.5583131 0.23139121 1.3471275							42 No 0.9449077 0.8755035 1.019814													61 No No No No 0.8562027 0.6792480 1.079257
	134 54.8037232 0.5561117 0.22764619 1.3585128							43 No 0.9353729 0.8536187 1.024957													62 No No No No 0.8544577 0.6760533 1.079941
	135 55.2142775 0.5539191 0.22395853 1.3700142							44 No 0.9263662 0.8331604 1.029999													63 No No No No 0.8529313 0.6731577 1.080715
	136 55.6248318 0.5517351 0.22032754 1.3816322							45 No 0.9178852 0.8142439 1.034719													64 No No No No 0.8516116 0.6705091 1.081629
	137 56.0353861 0.5495597 0.21675253 1.3933674							46 No 0.9099238 0.7969309 1.038937													65 No No No No 0.8504868 0.6680570 1.082734
	138 56.4459404 0.5473929 0.21323278 1.4052202							47 No 0.9024612 0.7811288 1.042640													66 No No No No 0.8495454 0.6657527 1.084077
	139 56.8564947 0.5452347 0.20976760 1.4171914							48 No 0.8954744 0.7667198 1.045851													67 No No No No 0.8487761 0.6635491 1.085708
	140 57.2670490 0.5430849 0.20635628 1.4292815							49 No 0.8889414 0.7535955 1.048596													68 No No No No 0.8481675 0.6614014 1.087672
	141 57.6776033 0.5409436 0.20299813 1.4414912							50 No 0.8828414 0.7416560 1.050904													69 No No No No 0.8477085 0.6592673 1.090013
	142 58.0881576 0.5388108 0.19969243 1.4538211							51 No 0.8771544 0.7308090 1.052806													70 No No No No 0.8473883 0.6571076 1.092769
	143 58.4987120 0.5366864 0.19643849 1.4662721							52 No 0.8718613 0.7209686 1.054335													71 No No No No 0.8471957 0.6548865 1.095977
	144 58.9092663 0.5345703 0.19323560 1.4788447							53 No 0.8669440 0.7120546 1.055526													[ reached 'max' / getOption("max.print") -- omitted 129 rows ]
	145 59.3198206 0.5324626 0.19008306 1.4915397							54 No 0.8623850 0.7039919 1.056415
	146 59.7303749 0.5303632 0.18698020 1.5043580							55 No 0.8581676 0.6967096 1.057042
	147 60.1409292 0.5282721 0.18392630 1.5173003							56 No 0.8542755 0.6901402 1.057447
	148 60.5514835 0.5261892 0.18092069 1.5303673							57 No 0.8506932 0.6842196 1.057671
	149 60.9620378 0.5241146 0.17796268 1.5435601							58 No 0.8474058 0.6788862 1.057757
	150 61.3725921 0.5220481 0.17505160 1.5568793							59 No 0.8443987 0.6740806 1.057751
	151 61.7831464 0.5199898 0.17218678 1.5703259							60 No 0.8416579 0.6697455 1.057697
	152 62.1937007 0.5179395 0.16936754 1.5839008							61 No 0.8391696 0.6658251 1.057644
	153 62.6042551 0.5158974 0.16659323 1.5976048							62 No 0.8369206 0.6622651 1.057637
	154 63.0148094 0.5138633 0.16386319 1.6114389							63 No 0.8348978 0.6590128 1.057725
	155 63.4253637 0.5118373 0.16117677 1.6254041							64 No 0.8330887 0.6560167 1.057956
	156 63.8359180 0.5098192 0.15853334 1.6395013							65 No 0.8314808 0.6532270 1.058377
	157 64.2464723 0.5078091 0.15593224 1.6537315							66 No 0.8300618 0.6505955 1.059034
	158 64.6570266 0.5058069 0.15337286 1.6680957							67 No 0.8288200 0.6480758 1.059973
	159 65.0675809 0.5038126 0.15085457 1.6825949							68 No 0.8277434 0.6456239 1.061236
	160 65.4781352 0.5018262 0.14837676 1.6972301							69 No 0.8268204 0.6431983 1.062864
	161 65.8886895 0.4998476 0.14593881 1.7120024							70 No 0.8260397 0.6407602 1.064894
	162 66.2992438 0.4978768 0.14354012 1.7269129							71 No 0.8253897 0.6382745 1.067359
	163 66.7097981 0.4959137 0.14118009 1.7419625							72 No 0.8248593 0.6357094 1.070289
	164 67.1203525 0.4939584 0.13885815 1.7571525							73 No 0.8244373 0.6330371 1.073708
	165 67.5309068 0.4920109 0.13657370 1.7724839							74 No 0.8241125 0.6302343 1.077633
	166 67.9414611 0.4900710 0.13432618 1.7879578							75 No 0.8238739 0.6272815 1.082079
	167 68.3520154 0.4881387 0.13211502 1.8035755							76 No 0.8237104 0.6241639 1.087052
	168 68.7625697 0.4862141 0.12993965 1.8193379							77 No 0.8236112 0.6208709 1.092555
	169 69.1731240 0.4842970 0.12779952 1.8352464							78 No 0.8235652 0.6173959 1.098582
	170 69.5836783 0.4823875 0.12569409 1.8513021							79 No 0.8235615 0.6137361 1.105123
	171 69.9942326 0.4804856 0.12362283 1.8675062							80 No 0.8235892 0.6098924 1.112162
	172 70.4047869 0.4785911 0.12158519 1.8838599							81 No 0.8236373 0.6058685 1.119679
	173 70.8153412 0.4767041 0.11958066 1.9003644							82 No 0.8236948 0.6016710 1.127648
	174 71.2258956 0.4748246 0.11760872 1.9170211							83 No 0.8237536 0.5973104 1.136043
	175 71.6364499 0.4729524 0.11566885 1.9338311							84 No 0.8238123 0.5928024 1.144845
	176 72.0470042 0.4710877 0.11376056 1.9507957							85 No 0.8238711 0.5881631 1.154040
	177 72.4575585 0.4692303 0.11188335 1.9679162							86 No 0.8239299 0.5834073 1.163613
	178 72.8681128 0.4673802 0.11003673 1.9851939							87 No 0.8239886 0.5785490 1.173552
	179 73.2786671 0.4655374 0.10822022 2.0026302							88 No 0.8240474 0.5736012 1.183844
	180 73.6892214 0.4637019 0.10643334 2.0202264							89 No 0.8241062 0.5685758 1.194477
	181 74.0997757 0.4618736 0.10467563 2.0379837							90 No 0.8241650 0.5634841 1.205443
	182 74.5103300 0.4600525 0.10294662 2.0559037							[ reached 'max' / getOption("max.print") -- omitted 110 rows ]
	183 74.9208843 0.4582386 0.10124586 2.0739876
	184 75.3314386 0.4564319 0.09957289 2.0922368
	185 75.7419930 0.4546323 0.09792729 2.1106528
	186 76.1525473 0.4528397 0.09630860 2.1292370
	187 76.5631016 0.4510543 0.09471641 2.1479908
	188 76.9736559 0.4492759 0.09315028 2.1669157
	189 77.3842102 0.4475045 0.09160981 2.1860131
	190 77.7947645 0.4457400 0.09009458 2.2052846
	191 78.2053188 0.4439826 0.08860419 2.2247315
	192 78.6158731 0.4422320 0.08713824 2.2443555
	193 79.0264274 0.4404884 0.08569633 2.2641581
	194 79.4369817 0.4387517 0.08427809 2.2841407
	195 79.8475361 0.4370217 0.08288312 2.3043051
	196 80.2580904 0.4352987 0.08151107 2.3246526
	197 80.6686447 0.4335824 0.08016155 2.3451850
	198 81.0791990 0.4318728 0.07883420 2.3659038
	199 81.4897533 0.4301700 0.07752867 2.3868107
	200 81.9003076 0.4284740 0.07624460 2.4079073
