# Supplementary material for: Association Between Dietary Fiber and Parkinson's Disease in the United States: NHANES 2005–2018
Source: Brain Behav. 2025 Sep 16;15(9):e70819. doi: 10.1002/brb3.70819 (PMC12441003; doi:10.1002/brb3.70819)
Supplement: Supplementary file 6 — Supporting Table: brb370819‐sup‐0006‐TableS5.xlsx [file BRB3-15-e70819-s003.xlsx]

## Sheet: Supplementary Table5 Subgroup i
Characteristic	No of participants	Statistics	OR(95%CI)	P value	P for interaction
Age_new					0.509
20-39	6.52913e+07	10134 (99.5177)	0.9924(0.9493,1.0375)	0.7372
40-59	7.11473e+07	10193 (98.4841)	0.9687(0.9431,0.9949)	0.0219
60-79	4.25939e+07	8630 (98.4242)	0.9736(0.9483,0.9995)	0.0489
>=80	7.95569e+06	1927 (96.1662)	0.9466(0.9052,0.9899)	0.0183
Race_new					0.853
Mexican American	1.48058e+07	4660 (99.4801)	0.9862(0.9333,1.0420)	0.621
Non-Hispanic Black	2.06022e+07	6707 (99.1418)	0.9895(0.9517,1.0287)	0.5943
Non-Hispanic White	1.28848e+08	13584 (98.4773)	0.9703(0.9490,0.9920)	0.0092
Other	2.27317e+07	5933 (99.3230)	0.9681(0.9127,1.0269)	0.2841
Marital_new					0.687
No	6.62573e+07	12224 (98.4015)	0.9760(0.9461,1.0068)	0.1293
Yes	1.20731e+08	18660 (98.9145)	0.9693(0.9505,0.9884)	0.0024
EDUcation_new					0.433
College Graduate or above	1.15659e+08	16579 (98.8763)	0.9643(0.9385,0.9909)	0.0104
High School Graduate	4.34223e+07	7115 (98.6409)	0.9766(0.9359,1.0191)	0.2788
Less than High School	2.79065e+07	7190 (98.2805)	0.9921(0.9648,1.0201)	0.5757
Gender_new					0.038
Female	9.85246e+07	16188 (98.4884)	0.9524(0.9261,0.9794)	0.001
Male	8.84636e+07	14696 (99.0048)	0.9899(0.9682,1.0120)	0.3708
Smoke					0.091
No	1.0375e+08	17115 (99.0059)	0.9557(0.9320,0.9800)	0.0007
Yes	8.32383e+07	13769 (98.3922)	0.9843(0.9599,1.0093)	0.2186
Drink					0.283
No	1.24175e+08	21954 (98.5097)	0.9769(0.9572,0.9969)	0.0264
Yes	6.28136e+07	8930 (99.1736)	0.9555(0.9206,0.9918)	0.0189
HadStroke_new					0.005
No	1.81536e+08	29669 (98.8133)	0.9668(0.9472,0.9868)	0.0017
Yes	5.45193e+06	1215 (96.0489)	1.0321(0.9956,1.0700)	0.0894
DM					0.091
No	1.62577e+08	25464 (98.8369)	0.9662(0.9452,0.9877)	0.0029
Yes	2.44109e+07	5420 (98.0390)	0.9952(0.9694,1.0217)	0.7226
hyptersion					0.114
No	1.15705e+08	17572 (99.1674)	0.9516(0.9150,0.9896)	0.0149
Yes	7.12831e+07	13312 (98.0272)	0.9864(0.9674,1.0059)	0.1738
SUG_new					0.8
0-65.180	4.67522e+07	7961 (99.1499)	0.9728(0.9301,1.0175)	0.2326
65.181-97.280	4.67458e+07	7807 (98.9060)	0.9540(0.9116,0.9984)	0.0458
97.281-139.435	4.67433e+07	7677 (98.5016)	0.9719(0.9386,1.0064)	0.1133
>=139.436	4.6747e+07	7439 (98.3733)	0.9788(0.9518,1.0065)	0.1363
FAT_new					0.227
0-54.185	4.67497e+07	9153 (98.2834)	0.9454(0.9108,0.9813)	0.0041
54.186-74.505	4.67447e+07	7649 (98.8007)	0.9595(0.9252,0.9951)	0.0286
74.506-100.715	4.67521e+07	7311 (98.9071)	0.9866(0.9439,1.0312)	0.5511
>=100.716	4.67417e+07	6771 (98.9397)	0.9905(0.9613,1.0205)	0.5317
